# Supplementary material for: Prosocial correlates of transformative experiences at secular multi-day mass gatherings
Source: Nat Commun. 2022 May 27;13:2600. doi: 10.1038/s41467-022-29600-1 (PMC9142525; doi:10.1038/s41467-022-29600-1)
Supplement: Supplementary file 4 — Source Data [file 41467_2022_29600_MOESM4_ESM.zip]

Archive with 40 entries (34 files):
- source_data_files/
- __MACOSX/._source_data_files
- source_data_files/.DS_Store
- __MACOSX/source_data_files/._.DS_Store
- source_data_files/Figure 1/
- __MACOSX/source_data_files/._Figure 1
- source_data_files/Figure 4/
- __MACOSX/source_data_files/._Figure 4
- source_data_files/Figure 3/
- __MACOSX/source_data_files/._Figure 3
- source_data_files/Figure 2/
- __MACOSX/source_data_files/._Figure 2
- source_data_files/Figure 5/
- __MACOSX/source_data_files/._Figure 5
- source_data_files/Figure 1/.DS_Store
- __MACOSX/source_data_files/Figure 1/._.DS_Store
- source_data_files/Figure 1/figure_1_source_data.xlsx
- __MACOSX/source_data_files/Figure 1/._figure_1_source_data.xlsx
- source_data_files/Figure 4/.DS_Store
- __MACOSX/source_data_files/Figure 4/._.DS_Store
- source_data_files/Figure 4/figure_4_c_source_data.xlsx
- __MACOSX/source_data_files/Figure 4/._figure_4_c_source_data.xlsx
- source_data_files/Figure 4/figure_4_a_b_source_data.xlsx
- __MACOSX/source_data_files/Figure 4/._figure_4_a_b_source_data.xlsx
- source_data_files/Figure 4/figure_4_d_source_data.xlsx
- __MACOSX/source_data_files/Figure 4/._figure_4_d_source_data.xlsx
- source_data_files/Figure 3/.DS_Store
- __MACOSX/source_data_files/Figure 3/._.DS_Store
- source_data_files/Figure 3/fig_3_source_data.xlsx
- __MACOSX/source_data_files/Figure 3/._fig_3_source_data.xlsx
- source_data_files/Figure 2/.DS_Store
- __MACOSX/source_data_files/Figure 2/._.DS_Store
- source_data_files/Figure 2/fig_2_b_source_data.xlsx
- __MACOSX/source_data_files/Figure 2/._fig_2_b_source_data.xlsx
- source_data_files/Figure 2/fig_2_c_source_data.xlsx
- __MACOSX/source_data_files/Figure 2/._fig_2_c_source_data.xlsx
- source_data_files/Figure 2/fig_2_a_source_data.xlsx
- __MACOSX/source_data_files/Figure 2/._fig_2_a_source_data.xlsx
- source_data_files/Figure 5/figure_5_source_data.xlsx
- __MACOSX/source_data_files/Figure 5/._figure_5_source_data.xlsx
