# Supplementary material for: Prosocial correlates of transformative experiences at secular multi-day mass gatherings
Source: Nat Commun. 2022 May 27;13:2600. doi: 10.1038/s41467-022-29600-1 (PMC9142525; doi:10.1038/s41467-022-29600-1)
Supplement: Supplementary file 4 — Source Data [file 41467_2022_29600_MOESM4_ESM.zip › source_data_files/Figure 1/figure_1_source_data.xlsx]

## Sheet: Sheet1
	N
Pre	600
Onsite	1215
Immediate Followup	1866
Pre_Post	184
Onsite_Post	148
Six Month Followup	710
