# Supplementary material for: Prosocial correlates of transformative experiences at secular multi-day mass gatherings
Source: Nat Commun. 2022 May 27;13:2600. doi: 10.1038/s41467-022-29600-1 (PMC9142525; doi:10.1038/s41467-022-29600-1)
Supplement: Supplementary file 4 — Source Data [file 41467_2022_29600_MOESM4_ESM.zip › source_data_files/Figure 2/fig_2_a_source_data.xlsx]

## Sheet: Sheet 1
DaysR
